# Supplementary material for: A gross margin analysis for Nguni cattle farmers in Limpopo Province, South Africa
Source: PLoS One. 2021 Jun 24;16(6):e0253657. doi: 10.1371/journal.pone.0253657 (PMC8224916; doi:10.1371/journal.pone.0253657)
Supplement: S1 Data — (XLSX) [file pone.0253657.s001.xlsx]

## Sheet: Gross margin equation data
Code	GrossMargin	EducationLevel	yearsoffarminglivestock	Herdsize	Distance	Marketingorg	ExtensionS	Farmsize
1	-109200	19	8	159	0	0	0	480
2	51000	15	18	103	25	0	1	85
3	-32800	15	33	56	2	0	0	640
4	-101600	12	34	141	0	0	1	20
5	-41200	8	7	103	35	0	1	1150
6	-42200	12	5	112	0	0	1	938
7	77720	15	33	150	150	0	1	1400
8	84000	19	20	180	20	0	1	1000
9	65500	12	4	94	0	0	1	1556
10	-7300	15	20	100	0	0	1	998
11	-78000	15	5	55	40	1	1	429
12	9750	4	8	56	40	0	1	2200
13	-55500	10	3	120	36	0	0	1580
14	31850	7	16	100	150	0	0	1500
15	52200	8	15	150	25	1	1	1556
16	79500	13	4	172	40	0	0	1798
17	85500	7	19	78	30	0	1	1728
18	39700	8	10	100	25	0	0	1628
19	23600	12	3	96	26	1	1	1665
20	-13200	16	10	150	18	0	0	1674
21	171000	15	4	202	47	0	1	1400
22	21280	8	9	0	103	0	1	1300
23	-146751	12	8	149	15	0	1	421
24	-30880	12	17	57	0	0	0	190
25	-45640	16	3	51	16	0	0	500
26	-66400	12	6	80	40	0	1	900
27	-59350	15	5	52	80	0	1	690
28	164400	22	10	600	72	1	1	1200
29	481200	15	9	600	80	0	1	3865
30	-56300	15	15	60	42	0	1	711
31	-98000	15	14	200	30	0	1	1050
32	-96000	17	7	150	10	0	1	428
33	13000	8	3	80	0	0	1	140
34	28200	17	8	283	12	0	1	699
35	0	15	3	65	40	1	1	4600
36	22200	7	34	247	60	0	1	956
37	38000	12	4	160	35	0	1	1615
38	53000	15	4	120	47	1	1	579
39	-50460	15	3	39	23	0	1	836
40	57700	13	24	168	49	0	1	944
41	-19960	16	20	70	30	0	1	1462
42	310500	13	13	97	110	0	1	4457
43	-38700	16	12	82	0	0	1	2274
44	42800	7	4	36	0	0	1	800
45	-170500	16	15	189	0	0	1	1386
46	2000	13	4	138	37	0	1	1200
47	206000	12	11	120	72	0	1	742
48	-56916	12	15	110	60	0	1	800
49	-24170	0	23	103	48	0	1	1902
50	-6540	13	4	122	14	0	1	2000
